# Supplementary material for: Covalent vs. Dative Bonding in Carbon Monoxide and Other 10-Valence-Electron Diatomics
Source: Molecules. 2024 Nov 15;29(22):5396. doi: 10.3390/molecules29225396 (PMC11596940; doi:10.3390/molecules29225396)
Supplement: Supplementary file 1 [file molecules-29-05396-s001.zip]

Archive with 1 entries (1 files):
- molecules-3304826-supplementary.pdf
